# Supplementary material for: First Molecular Characterization of Small Ruminant Lentiviruses Detected in Romania
Source: Animals (Basel). 2023 Nov 30;13(23):3718. doi: 10.3390/ani13233718 (PMC10705781; doi:10.3390/ani13233718)
Supplement: Supplementary file 1 [file animals-13-03718-s001.zip]

Archive with 3 entries (2 files):
- animals-2731281-supplementary/
- animals-2731281-supplementary/Table S1.pdf
- animals-2731281-supplementary/Table S2.pdf
